# Supplementary material for: Beyond Temporary Sobriety: The Association Between Sobriety Campaign Completion and Intention to Quit Alcohol
Source: Int J Environ Res Public Health. 2026 Jul 16;23(7):912. doi: 10.3390/ijerph23070912 (PMC13410181; doi:10.3390/ijerph23070912)
Supplement: Supplementary file 1 [file ijerph-23-00912-s001.zip]

Archive with 1 entries (1 files):
- ijerph-4327486-supplementary.pdf
